# Supplementary material for: E-Selectin-Targeted Nanomicelles via Sialic Acid Conjugation for Anti-Inflammatory Efficacy and Alleviating the Progression of Metabolic-Associated Steatotic Liver Disease
Source: Biomater Res. 2026 Feb 2;30:0305. doi: 10.34133/bmr.0305 (PMC12862626; doi:10.34133/bmr.0305)
Supplement: Supplementary 1 — Figs. S1 to S9 Tables S1 to S7 [file bmr.0305.f1.zip]

Archive with 10 entries (10 files):
- supplymentary_figure1.tif
- supplymentary_figure2.tif
- supplymentary_figure3.tif
- supplymentary_figure4.tif
- supplymentary_figure5.tif
- supplymentary_figure6.tif
- supplymentary_figure7.tif
- supplymentary_figure8.tif
- supplymentary_figure9.tif
- Supporting data_revised.doc
